# Supplementary material for: Protein Kinase PoxMKK1 Regulates Plant-Polysaccharide-Degrading Enzyme Biosynthesis, Mycelial Growth and Conidiation in Penicillium oxalicum
Source: J Fungi (Basel). 2023 Mar 23;9(4):397. doi: 10.3390/jof9040397 (PMC10143691; doi:10.3390/jof9040397)
Supplement: Supplementary file 1 [file jof-09-00397-s001.zip]

Archive with 1 entries (1 files):
- jof-2250389-supplementary.pdf
